# Supplementary material for: Microbial Virulence Factors, Antimicrobial Resistance Genes, Metabolites, and Synthetic Chemicals in Cabins of Commercial Aircraft
Source: Metabolites. 2023 Feb 24;13(3):343. doi: 10.3390/metabo13030343 (PMC10058785; doi:10.3390/metabo13030343)
Supplement: Supplementary file 1 [file metabolites-13-00343-s001.zip]

Archive with 1 entries (1 files):
- metabolites-2238067-supplementary.pdf
